# Supplementary material for: Molecular Study from the Signaling Pathways of Four Potential asthma triggers: AKT1, MAPK13, STAT1, and TLR4
Source: Int J Mol Sci. 2025 Jun 28;26(13):6240. doi: 10.3390/ijms26136240 (PMC12249927; doi:10.3390/ijms26136240)
Supplement: Supplementary file 1 [file ijms-26-06240-s001.zip]

Archive with 1 entries (1 files):
- ijms-3680874-supplementary.pdf
